# Supplementary material for: Effect of MEF2A and SLC22A3-LPAL2-LPA gene polymorphisms on warfarin sensitivity and responsiveness in Jordanian cardiovascular patients
Source: PLoS One. 2023 Nov 10;18(11):e0294226. doi: 10.1371/journal.pone.0294226 (PMC10637663; doi:10.1371/journal.pone.0294226)
Supplement: S1 Data — (XLSX) [file pone.0294226.s002.xlsx]

## Sheet: Patients
	MEF2A	SLC22A3-LPAL2-LPA
Sample ID	rs8036677	rs10455872	rs10755578	rs2048327	rs3125050	rs3127599	rs7767084	rs3127583	rs366920
p1	GG	AA	GC	TT	AA	CT	TC	GG	TT
p2	GG	AA	GC	TT	CA	Fail	TC	AG	TC
p3	GG	GA	GG	CT	CA	TT	TT	AG	TC
p4	GG	AA	GG	TT	CA	TT	TT	AG	TT
p5	GA	AA	GC	CT	AA	CC	TT	GG	TC
p6	GG	AA	GC	TT	AA	CT	TT	GG	TC
p7	GA	AA	CC	CT	AA	Fail	TT	GG	TT
p8	GG	AA	CC	CT	AA	CC	TT	GG	TC
p9	GG	AA	GC	TT	AA	CT	TC	GG	CC
p10	GG	AA	CC	TT	AA	CC	TT	GG	CC
p11	GG	AA	CC	TT	AA	CC	TT	GG	CC
p12	GG	AA	GC	TT	AA	CT	TT	GG	TC
p13	GG	AA	CC	TT	AA	CC	TT	GG	CC
p14	GA	AA	GC	CT	CA	CT	TT	AG	TT
p15	GG	AA	CC	TT	AA	CC	TC	GG	TC
p16	GA	AA	CC	TT	AA	Fail	TT	GG	TC
p17	GG	AA	GC	TT	AA	CT	TC	GG	TC
p18	GG	AA	CC	TT	AA	CC	TT	GG	CC
p19	GG	AA	GC	CT	CA	CC	TT	AG	TC
p20	GG	AA	CC	TT	AA	CC	TT	GG	TC
p21	GG	AA	GC	TT	AA	CT	TT	GG	CC
p22	GA	AA	CC	CT	AA	CC	TT	GG	TC
p23	GG	AA	GC	TT	CA	CT	TT	AG	TT
p24	Fail	Fail	Fail	Fail	Fail	Fail	Fail	Fail	Fail
p25	GA	AA	GG	TT	AA	CT	TT	GG	TC
p26	GG	AA	GC	CT	AA	CC	TT	GG	TC
p27	GG	AA	GC	TT	AA	CT	TT	GG	TC
p28	GG	AA	CC	CT	CA	CC	TT	AG	TC
p29	GG	AA	GG	TT	AA	TT	TT	GG	TT
p30	GA	AA	CC	CC	AA	CC	TT	GG	CC
p31	Fail	Fail	Fail	Fail	Fail	Fail	Fail	Fail	Fail
p32	GA	AA	GC	TT	AA	Fail	TT	GG	TC
p33	GG	AA	CC	TT	AA	CT	TC	GG	TC
p34	Fail	AA	CC	TT	CA	Fail	TC	GG	TC
p35	GG	AA	GG	CC	AA	CC	TT	GG	TT
p36	GG	AA	CC	TT	AA	CC	TT	GG	CC
p37	GG	AA	CC	TT	CA	CC	TT	AG	TT
p38	GA	AA	GC	CT	CA	CC	TC	AG	TC
p39	GG	AA	GC	CT	AA	CT	TT	GG	TT
p40	GG	AA	GG	CT	AA	CT	TT	GG	TT
p41	GG	AA	CC	TT	AA	CC	TC	GG	CC
p42	GG	AA	GC	TT	AA	CT	TT	GG	CC
p43	GA	AA	GC	TT	AA	CC	TT	GG	TC
p44	GG	AA	GC	TT	CA	CT	TC	AG	TT
p45	GG	AA	GC	CC	AA	Fail	TT	GG	CC
p46	GG	AA	GC	TT	AA	CC	TT	GG	CC
p47	Fail	Fail	Fail	Fail	Fail	Fail	Fail	Fail	Fail
p48	GG	AA	GC	CT	AA	CC	TT	GG	TC
p49	GG	AA	CC	TT	AA	CC	TT	GG	CC
p50	GA	AA	GC	CT	AA	CC	TC	GG	TC
p51	GG	AA	GG	TT	AA	TT	TT	GG	TC
p52	GG	AA	GG	TT	AA	TT	TT	GG	TC
p53	GG	AA	GC	TT	AA	CC	TT	GG	TC
p54	GG	AA	GC	CT	AA	CC	TT	GG	CC
p55	GG	AA	GC	CT	AA	CC	TT	GG	CC
p56	GA	AA	CC	TT	AA	CC	TT	AG	TC
p57	GG	AA	CC	TT	AA	CC	TC	GG	TT
p58	GG	AA	GC	TT	AA	CT	TT	GG	TC
p59	GG	AA	GC	TT	AA	CT	TT	GG	TC
p60	GA	AA	CC	TT	AA	CC	TT	GG	CC
p61	GG	AA	CC	TT	AA	CC	TT	GG	TC
p62	GG	AA	GG	CC	AA	CC	TT	GG	TT
p63	GG	AA	GC	TT	CA	Fail	TT	AG	TC
p64	GG	AA	GC	CT	AA	CC	TT	GG	TC
p65	GG	AA	CC	CC	AA	CC	TT	GG	TC
p66	GA	AA	CC	TT	AA	CC	TT	GG	TC
p67	GG	AA	GG	TT	AA	Fail	TT	GG	TT
p68	GA	AA	CC	TT	AA	CC	TT	GG	CC
p69	GG	AA	CC	TT	AA	Fail	TC	GG	CC
p70	GG	AA	CC	TT	AA	Fail	TT	GG	TT
p71	GG	AA	GC	TT	AA	CT	TT	GG	TC
p72	Fail	Fail	Fail	Fail	Fail	Fail	Fail	Fail	Fail
p73	GG	AA	GG	CC	CA	CC	TT	AG	TT
p74	GG	AA	GC	TT	AA	CT	TT	GG	TC
p75	AA	AA	CC	TT	AA	Fail	TT	GG	TC
p76	GG	AA	Fail	CC	AA	CC	TC	GG	TT
p77	GG	AA	GC	TT	AA	CT	TT	GG	TC
p78	GG	GA	GC	CT	AA	CT	TC	GG	TC
p79	GG	AA	CC	TT	CA	CC	TT	AG	TT
p80	Fail	Fail	Fail	Fail	Fail	Fail	Fail	Fail	Fail
p81	GG	AA	GC	TT	AA	Fail	TT	GG	CC
p82	GG	AA	CC	TT	AA	CC	TC	GG	CC
p83	GG	AA	CC	TT	AA	CC	TT	GG	TC
p84	GG	AA	GC	TT	AA	CT	CC	GG	TT
p85	GG	AA	CC	TT	AA	CC	TT	GG	CC
p86	GA	AA	GC	TT	AA	CT	TT	GG	CC
p87	GG	AA	CC	TT	AA	CC	TT	GG	CC
p88	GA	AA	GG	TT	CA	Fail	TT	AG	TT
p89	GA	AA	CC	TT	CA	CC	TT	AG	TT
p90	GA	AA	GC	CC	AA	CC	TT	GG	TT
p91	GG	AA	GC	CT	AA	CC	TT	GG	TT
p92	Fail	Fail	Fail	Fail	Fail	Fail	Fail	Fail	Fail
p93	GG	AA	GC	TT	AA	CT	TT	GG	TT
p94	GA	AA	CC	CT	AA	CC	TT	GG	CC
p95	GA	AA	CC	TT	AA	CC	TC	GG	CC
p96	GG	AA	GC	CT	AA	CC	TT	GG	CC
p97	AA	AA	CC	TT	AA	CT	TT	GG	TC
p98	GG	AA	CC	TT	AA	CC	TT	GG	CC
p99	GG	AA	GC	TT	AA	CT	TT	GG	CC
p100	GG	AA	Fail	CT	AA	CT	TT	GG	TT
p101	GG	AA	GC	TT	AA	TT	TT	GG	TT
p102	GG	AA	GC	CT	CA	TT	TT	AG	TT
p103	GA	AA	GC	CT	AA	Fail	TT	GG	TT
p104	GG	GA	GG	CC	CA	CT	TC	AG	TT
p105	GA	AA	CC	TT	AA	CC	TT	GG	CC
p106	GG	AA	GC	TT	AA	CT	TT	GG	TC
p107	GA	AA	CC	TT	AA	CC	TT	GG	TC
p108	GG	AA	CC	TT	AA	CC	TT	GG	CC
p109	GG	AA	GC	TT	AA	CT	TT	GG	TC
p110	GG	AA	GC	TT	AA	CT	TC	GG	TC
p111	GG	AA	CC	TT	AA	CC	TT	AG	TC
p112	GG	AA	GC	TT	AA	CT	TC	GG	TT
p113	GG	AA	CC	TT	AA	CC	CC	GG	TC
p114	GA	AA	GC	CT	AA	CT	TT	GG	TT
p115	GG	AA	CC	TT	AA	CC	TT	GG	CC
p116	GG	AA	GC	CT	AA	CT	TT	GG	TC
p117	GG	AA	GG	CT	AA	CC	TT	GG	TC
p118	GG	AA	CC	TT	AA	CC	TT	GG	CC
p119	GG	AA	CC	TT	AA	CC	TT	GG	CC
p120	GG	AA	GG	CT	AA	CC	TT	GG	TT
p121	GG	AA	CC	TT	AA	CC	TT	GG	TC
p122	GA	AA	GC	TT	AA	CT	TT	GG	CC
p123	GG	AA	GC	CT	AA	CC	TT	GG	CC
p124	GG	AA	CC	TT	AA	CC	TT	GG	CC
p125	Fail	Fail	Fail	Fail	Fail	Fail	Fail	Fail	Fail
p126	GG	AA	CC	TT	AA	CC	TC	GG	CC
p127	GG	AA	CC	TT	AA	CC	TT	GG	CC
p128	GG	GA	GC	CT	CA	CT	TC	AG	TC
p129	GG	AA	CC	TT	AA	CC	TT	AG	TC
p130	GG	AA	CC	TT	AA	CC	TT	GG	TC
p131	GA	AA	CC	TT	CA	Fail	TT	AG	TC
p132	GG	AA	GG	CT	CA	CT	TT	AG	TC
p133	GG	AA	CC	TT	AA	CC	TC	GG	CC
p134	GA	AA	GC	TT	AA	CT	TT	GG	CC
p135	GA	AA	GC	CT	CA	CC	TC	AG	TC
p136	GG	AA	GC	TT	AA	CT	TT	GG	CC
p137	GG	AA	GC	CT	AA	CC	TT	GG	CC
p138	GG	AA	GC	TT	AA	CT	TT	GG	TT
p139	GA	AA	GC	TT	AA	CT	TC	GG	TT
p140	GG	AA	GC	TT	AA	CT	TT	GG	CC
p141	GA	AA	GG	CT	AA	CT	TT	GG	TT
p142	GG	AA	CC	TT	AA	CC	TT	GG	CC
p143	GA	AA	GC	CT	AA	CT	TT	GG	TC
p144	GG	AA	GC	TT	AA	CT	CC	GG	CC
p145	GG	AA	GC	TT	AA	CT	CC	GG	TC
p146	GG	AA	GC	TT	AA	CT	TC	GG	CC
p147	GG	AA	GC	TT	AA	CT	TT	GG	TC
p148	GG	AA	CC	TT	AA	CC	TT	GG	CC
p149	GG	AA	CC	TT	AA	CC	TT	GG	CC
p150	GG	AA	GC	CC	CA	CC	TT	AG	TC
p151	AA	AA	GC	TT	CA	CT	TT	AG	TT
p152	GG	AA	CC	CT	AA	CC	TT	GG	TC
p153	GG	AA	CC	CT	AA	CC	TC	GG	CC
p154	GG	AA	CC	TT	CA	CC	TC	AG	TC
p155	GG	GA	Fail	CT	AA	CT	TT	GG	CC
p156	GG	AA	GC	TT	CA	CT	TT	AG	TC
p157	GG	AA	CC	CT	AA	CC	TT	GG	CC
p158	GG	AA	GC	TT	AA	TT	TC	GG	TC
p159	GA	AA	CC	CT	AA	CC	TC	GG	TC
p160	GG	AA	CC	TT	CA	CC	TT	AG	TC
p161	GG	AA	CC	CT	AA	CC	TT	GG	CC
p162	GG	AA	GC	CT	AA	CC	TT	GG	TT
p163	GG	AA	CC	TT	AA	CC	TC	AG	TT
p164	Fail	Fail	Fail	Fail	Fail	Fail	Fail	Fail	Fail
p165	GG	AA	CC	TT	CA	CC	TT	AG	TC
p166	GG	AA	GC	CT	AA	CC	TT	GG	CC
p167	GG	AA	CC	TT	AA	CC	TC	GG	TC
p168	GA	AA	GG	CC	AA	CC	TC	GG	TT
p169	GG	AA	CC	TT	AA	CT	TT	GG	TC
p170	GG	AA	GC	TT	AA	CT	TT	GG	TT
p171	GG	AA	CC	TT	AA	CC	TC	GG	CC
p172	GA	AA	GG	CC	AA	CC	TT	GG	TC
p173	GG	AA	CC	TT	AA	CT	TC	GG	TC
p174	GG	AA	GC	CT	CA	CT	TT	AG	TT
p175	GG	AA	GC	TT	AA	CT	TT	GG	TC
p176	GG	AA	GC	CT	AA	CC	TC	GG	TC
p177	GA	AA	GC	CT	CA	CC	TC	AG	TT
p178	GA	AA	GC	CT	AA	CC	TC	GG	TC
p179	GG	AA	GG	TT	AA	TT	TT	GG	CC
p180	GG	AA	CC	TT	AA	CC	TT	GG	CC
p181	GA	AA	GC	TT	AA	CT	TC	GG	CC
p182	GG	AA	Fail	CC	AA	CC	TT	GG	TC
p183	GG	AA	GG	CT	AA	CT	TT	GG	TC
p184	GG	AA	GG	CC	AA	CC	TT	GG	TT
p185	GA	AA	CC	TT	AA	CC	CC	GG	CC
p186	GG	AA	GC	CT	AA	CC	TT	GG	TC
p187	GG	AA	GG	TT	AA	TT	TT	GG	CC
p188	GG	AA	CC	TT	AA	CC	TT	GG	TC
p189	GA	AA	CC	TT	AA	CC	TC	GG	CC
p190	GG	AA	GC	TT	AA	CT	TT	GG	TC
p191	GG	AA	CC	TT	AA	CC	TC	GG	TC
p192	GG	AA	GG	TT	AA	CT	TT	GG	CC
p193	GG	AA	CC	TT	AA	CC	TT	GG	TC
p194	GG	AA	GC	CT	AA	CC	TT	GG	TT
p195	GG	AA	GC	TT	AA	CT	TT	GG	CC
p196	GG	AA	GC	CT	AA	CC	TT	GG	CC
p197	GG	AA	GG	TT	AA	CT	TC	GG	TC
p198	GG	AA	GC	TT	AA	CT	TT	GG	TC
p199	GG	AA	GC	CT	AA	CT	TT	GG	TC
p200	GG	AA	CC	TT	AA	CC	TT	GG	TC
p201	GG	AA	CC	CT	AA	CC	TC	GG	TC
p202	GG	AA	GC	TT	AA	CT	TT	GG	TC
p203	GG	AA	CC	TT	AA	CC	TT	GG	CC
p204	GG	AA	CC	TT	AA	CC	TT	GG	CC
p205	GG	AA	GC	CT	AA	CC	TT	GG	TC
p206	GG	AA	CC	TT	AA	CC	TT	GG	CC
p207	GG	AA	GC	TT	AA	CT	TT	GG	TT
p208	GG	AA	GC	CC	CA	CC	TT	AG	TT
p209	GG	AA	GC	TT	AA	CT	TT	GG	TC
p210	GG	AA	GC	TT	CA	CT	TT	AG	TC
p211	GG	AA	CC	CT	AA	CC	TT	GG	TC
p212	GA	AA	GC	CT	AA	CC	TC	GG	TC
p213	GG	AA	GC	CT	AA	CT	TC	GG	TC
p214	GA	AA	CC	TT	AA	CC	CC	GG	CC
p215	GA	AA	CC	CT	AA	CC	TT	GG	TC
p216	GA	AA	CC	TT	AA	CC	TT	GG	CC
p217	GG	AA	CC	TT	AA	CC	TT	GG	CC
p218	GA	AA	CC	CT	AA	CC	TT	GG	CC
p219	GG	GA	GC	CC	CA	CT	TC	AG	TT
p220	GG	AA	GC	CC	CA	CC	TT	AG	TC

## Sheet: Controls
	MEF2A	SLC22A3-LPAL2-LPA
Sacple ID	rs8036677	rs10455872	rs10755578	rs2048327	rs3125050	rs3127599	rs7767084	rs3127583	rs366920
c1	GG	AA	GC	CT	AA	CC	TC	GG	TC
c2	GA	AA	CC	TT	CA	CC	TC	AG	TC
c3	GG	AA	CC	TT	AA	CC	TT	GG	CC
c4	GG	AA	GC	CT	CA	CC	TT	AG	TT
c5	GG	AA	GG	TT	AA	TT	TT	GG	TC
c6	GG	AA	GC	TT	AA	CT	TT	GG	TC
c7	GG	AA	GG	TT	AA	TT	TT	GG	TT
c8	GG	AA	CC	TT	CA	CC	TT	AG	TC
c9	GG	AA	GC	TT	AA	CT	TT	GG	TC
c10	GG	AA	CC	TT	AA	CC	TT	GG	CC
c11	GG	AA	GC	TT	CA	CT	TC	AG	TC
c12	GG	AA	CC	CT	AA	CC	TT	GG	CC
c13	GA	AA	CC	TT	AA	CC	TT	GG	TC
c14	GG	AA	GC	TT	AA	CT	TT	GG	TC
c15	GG	AA	GC	CT	AA	CT	TT	GG	TT
c16	GG	AA	CC	TT	CA	CC	TT	AG	TC
c17	GG	AA	GG	TT	AA	CT	TC	GG	TC
c18	GG	AA	GG	TT	AA	TT	TT	GG	TT
c19	GG	AA	GC	CT	AA	CC	TT	GG	TT
c20	GA	AA	CC	TT	CA	CC	TC	AG	TC
c21	GG	AA	GC	CT	AA	CC	CC	GG	CC
c22	GG	AA	GC	TT	AA	CT	TT	GG	CC
c23	GG	AA	GG	TT	AA	CC	TT	GG	CC
c24	GG	AA	GC	TT	AA	CT	TT	GG	TC
c25	GG	AA	CC	TT	AA	CC	TT	GG	CC
c26	GG	AA	GC	CT	AA	CT	TT	GG	TC
c27	AA	AA	GC	TT	AA	CT	TT	GG	TC
c28	GG	AA	GC	TT	AA	CT	TT	GG	TT
c29	GG	AA	GC	TT	AA	TT	TC	GG	TC
c30	GG	AA	GC	TT	AA	CT	TT	GG	TC
c31	GG	AA	CC	TT	CA	CC	TT	AG	TC
c32	GA	AA	CC	TT	AA	CC	TC	GG	CC
c33	GG	AA	CC	TT	AA	CC	TT	GG	TC
c34	GG	AA	CC	TT	AA	CC	TT	GG	TC
c35	GG	AA	GC	TT	AA	CT	TT	GG	CC
c36	GG	AA	GC	CC	AA	CC	TC	GG	TT
c37	GG	AA	GG	TT	AA	TT	TT	GG	TT
c38	GG	AA	GG	TT	AA	TT	TT	GG	TC
c39	GA	AA	GC	CT	AA	Fail	TT	GG	TC
c40	GG	AA	CC	TT	AA	CC	TC	GG	TC
c41	GG	AA	CC	TT	AA	CC	TT	GG	CC
c42	GG	AA	GG	CT	AA	CT	TT	GG	TT
c43	GG	AA	GG	TT	AA	TT	TT	GG	CC
c44	GA	AA	CC	TT	CA	CC	TT	AA	TT
c45	GG	AA	GG	CT	CA	CC	TT	AG	TT
c46	GA	AA	GC	TT	AA	CT	TT	GG	CC
c47	GA	AA	CC	TT	AA	CC	TC	GG	CC
c48	GG	AA	GC	TT	AA	CT	TT	GG	CC
c49	GG	AA	GC	CT	AA	CC	TT	GG	TC
c50	GG	AA	CC	TT	AA	CC	TT	GG	CC
c51	GG	AA	GC	CT	CA	CT	TT	AG	TC
c52	GG	AA	CC	TT	AA	CC	TT	GG	CC
c53	GG	AA	GG	CT	AA	CT	TT	GG	TC
c54	GG	AA	CC	TT	AA	CC	TT	GG	CC
c55	GA	AA	CC	TT	CA	CT	TT	AG	TT
c56	GG	AA	GC	CC	AA	CC	TT	GG	CC
c57	Fail	Fail	Fail	Fail	Fail	Fail	Fail	Fail	Fail
c58	GG	AA	GC	TT	CA	TT	TT	AG	TT
c59	GG	AA	CC	TT	CA	CC	TT	AG	TC
c60	GG	AA	CC	TT	AA	CC	TC	GG	CC
c61	GA	AA	CC	TT	AA	CT	TT	GG	TC
c62	GA	AA	GC	CT	AA	CC	TT	GG	TC
c63	GG	AA	GC	CT	AA	CC	TC	GG	CC
c64	GG	AA	CC	TT	AA	CC	TC	GG	CC
c65	GA	AA	GC	TT	AA	CT	TT	GG	TC
c66	GG	AA	CC	TT	CA	CT	TT	AG	TT
c67	GG	AA	GG	CC	CA	CT	TT	AG	TT
c68	GG	AA	GG	TT	AA	CT	TT	GG	TC
c69	GG	AA	CC	TT	AA	CC	TT	GG	CC
c70	GG	AA	GC	TT	AA	CT	TT	GG	CC
c71	GG	AA	GC	CT	AA	CC	TT	GG	CC
c72	GG	AA	CC	TT	AA	CC	TT	GG	CC
c73	GG	AA	GC	CT	CA	CC	TT	AG	TC
c74	GG	AA	CC	TT	AA	CC	TT	GG	TC
c75	GG	AA	CC	TT	AA	CC	TT	GG	CC
c76	GG	AA	GG	CC	AA	CC	TT	GG	TT
c77	AA	AA	GC	CT	AA	CC	TT	GG	TT
c78	GG	AA	GC	TT	AA	CT	TT	GG	CC
c79	GG	AA	GC	CT	AA	CC	TT	GG	TT
c80	GG	AA	GC	TT	AA	CT	TT	GG	TC
c81	GG	AA	GC	TT	AA	Fail	TC	GG	TT
c82	GG	AA	GC	CT	AA	CC	TT	GG	TC
c83	GA	AA	CC	TT	AA	CC	TT	GG	CC
c84	GA	AA	CC	TT	AA	CC	TT	GG	CC
c85	GG	AA	CC	TT	CA	CC	TT	AG	TT
c86	GG	AA	CC	TT	AA	CC	TT	GG	TC
c87	GG	AA	GC	CT	AA	CC	TT	GG	TC
c88	GG	AA	CC	TT	AA	CC	TT	GG	TC
c89	GA	AA	CC	TT	AA	CC	TC	GG	CC
c90	GG	AA	GG	CT	AA	CT	TT	GG	TT
c91	GG	AA	CC	TT	AA	CC	TT	GG	CC
c92	GG	AA	GG	CT	AA	CT	TT	AG	TT
c93	GA	AA	CC	TT	CA	CT	TT	AG	TC
c94	GG	AA	GC	CC	AA	CC	TT	GG	TC
c95	GG	AA	CC	TT	AA	CC	TT	GG	TC
c96	GA	AA	GG	CT	AA	CT	TT	GG	CC
c97	GG	AA	CC	TT	AA	CC	TT	GG	TC
c98	GA	AA	GG	TT	AA	TT	TT	GG	TC
c99	GG	AA	GC	CT	AA	CT	TT	GG	TC
c100	GA	AA	GG	TT	CA	TT	TT	AG	TC
c101	GA	GA	GC	CT	CA	CT	TT	AG	TC
c102	GG	AA	GC	CT	AA	CC	TT	GG	CC
c103	GA	AA	CC	TT	AA	CC	TT	GG	CC
c104	GG	AA	GC	CC	AA	CC	TT	GG	CC
c105	GG	AA	GC	CT	AA	CC	TT	GG	TC
c106	GG	AA	GC	TT	AA	CT	TT	GG	TC
c107	GG	AA	GC	CT	CA	CC	TT	AG	TC
c108	GG	AA	GC	TT	AA	CC	TC	GG	CC
c109	GG	AA	CC	TT	AA	CC	TT	GG	CC
c110	GG	AA	GC	TT	AA	TT	TT	GG	TT
c111	GA	AA	GC	TT	AA	CT	TT	GG	TC
c112	GG	AA	GG	CT	AA	CT	CC	GG	TT
c113	GG	AA	GC	TT	AA	CT	TT	GG	TC
c114	GG	AA	GC	CT	AA	CC	TT	AG	TC
c115	GG	AA	GG	CC	CA	CC	TC	AG	TC
c116	GG	AA	GG	CT	AA	CT	TT	GG	TC
c117	GG	AA	GG	CT	AA	CT	TT	GG	CC
c118	GG	AA	CC	TT	AA	CC	TT	GG	CC
c119	GG	AA	GC	CT	AA	CC	TT	GG	CC
c120	GG	AA	GC	CT	CA	CC	TT	AG	TC
c121	GG	AA	CC	TT	AA	CC	TT	GG	CC
c122	GG	AA	GC	TT	AA	CT	TT	AG	TT
c123	GG	AA	GC	TT	AA	CT	TC	GG	TC
c124	GG	AA	CC	TT	AA	CC	TT	GG	CC
c125	GG	AA	CC	TT	AA	CC	TT	GG	CC
c126	GG	AA	GC	CT	AA	CC	TT	GG	TC
c127	GG	AA	CC	TT	AA	Fail	TT	GG	CC
c128	GG	AA	GC	TT	AA	CC	TC	GG	TC
c129	GG	AA	GC	TT	AA	CT	TC	GG	TC
c130	GG	AA	GC	CT	AA	CC	TT	GG	TC
c131	GA	AA	CC	TT	AA	CC	TT	GG	CC
c132	GG	AA	GC	CT	CA	CC	TC	AG	TT
c133	GG	AA	GG	TT	AA	TT	TT	GG	TC
c134	GG	AA	GG	CC	AA	CC	TT	GG	CC
c135	GG	AA	GG	CT	AA	CT	TT	GG	TT
c136	GG	AA	CC	TT	AA	CC	TT	GG	TC
c137	GA	AA	GC	CT	AA	CC	TT	GG	TC
c138	GG	AA	GC	CT	AA	CC	TT	GG	TC
c139	GG	AA	GG	TT	AA	TT	TC	GG	TT
c140	GG	AA	GC	TT	CA	CT	TT	AG	TC
c141	GG	AA	GC	TT	AA	CT	TT	GG	TC
c142	GG	AA	CC	TT	AA	CC	TC	GG	TC
c143	GA	AA	GG	CT	AA	TT	TC	GG	TT
c144	GG	AA	CC	TT	AA	CC	TT	GG	TC
c145	GA	AA	GC	TT	AA	CT	TT	GG	TC
c146	GG	AA	GC	TT	AA	CT	TT	GG	CC
c147	GG	AA	GC	CT	AA	CC	TC	GG	TC
c148	GG	GA	GC	CT	CA	CT	TC	AG	TC
c149	GG	AA	GG	CC	CA	Fail	TT	AG	TT
c150	GA	AA	GC	TT	AA	CT	TC	GG	TC
c151	GG	AA	GC	CT	AA	CC	TT	GG	TC
c152	GG	AA	CC	TT	AA	CC	TT	GG	TT
c153	GG	AA	CC	TT	AA	CC	TT	GG	CC
c154	GG	AA	CC	TT	CA	CC	TT	AG	TC
c155	GG	AA	GC	TT	AA	CT	TT	GG	CC
c156	GG	AA	GC	TT	AA	CT	TT	GG	TC
c157	GG	AA	GG	CC	AA	CC	TT	GG	TT
c158	GG	AA	GC	CT	AA	CT	TT	GG	CC
c159	GG	AA	CC	TT	AA	CC	TT	GG	CC
c160	GG	GA	GC	CT	AA	CC	TT	GG	TC
c161	GA	AA	GC	TT	AA	CT	TC	GG	CC
c162	Fail	Fail	Fail	Fail	Fail	Fail	Fail	Fail	Fail
c163	Fail	Fail	Fail	Fail	Fail	Fail	Fail	Fail	Fail
c164	Fail	Fail	Fail	Fail	Fail	Fail	Fail	Fail	Fail
c165	GA	AA	GC	CT	AA	CC	TT	GG	TC
c166	GG	AA	CC	TT	AA	CC	TT	GG	CC
c167	GG	AA	CC	TT	AA	CC	TT	GG	CC
c168	GG	AA	CC	TT	AA	CC	TC	GG	CC
c169	GG	AA	GC	TT	AA	CT	TC	GG	CC
c170	Fail	Fail	Fail	Fail	Fail	Fail	Fail	Fail	Fail
c171	GG	AA	GG	TT	CA	TT	TT	AG	TT
c172	GG	AA	CC	TT	AA	Fail	TC	GG	TC
c173	GG	AA	CC	TT	CA	Fail	TT	AG	TC
c174	GA	AA	GG	CC	AA	Fail	TT	GG	TC
c175	GG	AA	GC	CC	AA	CC	TT	GG	TT
c176	GG	AA	GC	TT	AA	CT	TT	GG	TC
c177	GG	AA	GC	TT	AA	CT	TC	GG	CC
c178	GG	AA	GC	TT	AA	CT	TT	GG	CC
c179	Fail	Fail	Fail	Fail	Fail	Fail	Fail	Fail	Fail
c180	GA	AA	CC	TT	AA	CC	TC	GG	TC
c181	GG	AA	GC	TT	AA	CT	TC	GG	TC
c182	GA	AA	GC	TT	AA	CT	TT	GG	TC
c183	GG	AA	GC	TT	AA	CT	TC	GG	TC
c184	GA	AA	GG	CT	CA	CT	TT	AG	TT
c185	GG	AA	CC	TT	CA	CC	TT	AG	TC
c186	GG	AA	GG	CT	AA	TT	TT	GG	TC
c187	GG	AA	GC	CT	AA	CC	TT	GG	CC
c188	GG	AA	GC	TT	CA	CT	TC	AG	TC
c189	GG	AA	GG	CT	AA	CT	TT	GG	TC
c190	GG	AA	CC	TT	AA	CC	TT	GG	CC
c191	GG	AA	CC	TT	AA	CC	TT	GG	CC
c192	GG	AA	GC	TT	AA	CT	TT	GG	TC
c193	GA	AA	CC	TT	AA	CC	TT	GG	CC
c194	GG	AA	GG	TT	AA	TT	TC	GG	CC
c195	GG	AA	CC	CT	AA	CC	TC	GG	CC
c196	GG	AA	GG	CC	AA	Fail	TT	GG	CC
c197	GG	AA	Fail	TT	AA	CT	TC	GG	TC
c198	GG	AA	GC	TT	AA	CT	TT	GG	TC
c199	GA	AA	GC	TT	AA	CC	TT	GG	TT
c200	GG	AA	GC	TT	AA	CT	TT	GG	TC
c201	Fail	Fail	Fail	Fail	Fail	Fail	Fail	Fail	Fail
c202	GG	AA	CC	TT	CA	CC	TC	AG	TC
c203	GA	AA	GC	CT	AA	CC	TT	GG	TC
c204	GG	AA	GC	TT	AA	CT	TT	GG	TC
c205	GG	AA	GC	CT	AA	CC	TC	GG	TC
c206	GA	AA	GC	TT	CA	Fail	TT	AG	TT
c207	GG	AA	CC	TT	AA	CC	TT	GG	TC
c208	GG	AA	GG	TT	AA	TT	TT	GG	TC
c209	GG	AA	GC	TT	AA	CT	TT	GG	TT
c210	GG	AA	GC	CT	AA	CC	TT	GG	TT
c211	GG	AA	GG	TT	AA	TT	TT	GG	CC
c212	GG	AA	CC	TT	AA	CT	TT	GG	TT
c213	GG	AA	GC	TT	AA	CT	TC	GG	TC
c214	GG	AA	CC	TT	AA	CT	TT	GG	CC
c215	GG	AA	GG	TT	AA	TT	TT	GG	TC
c216	GA	AA	CC	TT	AA	CC	TT	GG	TC
c217	GG	AA	Fail	CT	CA	CT	TT	AG	TT
c218	GG	AA	GG	TT	AA	CT	TT	GG	CC
c219	GA	AA	GC	TT	CA	CT	TT	AG	TT
c220	GG	AA	CC	TT	AA	CC	TT	GG	CC
